# Supplementary material for: TRPC3 shapes the ER-mitochondria Ca2+ transfer characterizing tumour-promoting senescence
Source: Nat Commun. 2022 Feb 17;13:956. doi: 10.1038/s41467-022-28597-x (PMC8854551; doi:10.1038/s41467-022-28597-x)
Supplement: Supplementary file 4 — Source Data [file 41467_2022_28597_MOESM4_ESM.xlsx]

## Sheet: Fig. 1A
		OIS#1			OXIS#1			CIS#1			CIS#2
	ORAI1	1.14588	1.22892	1.16538	-1.10991	1.28991	1.30816	1.27572	1.25086	-1.11087	1.12163	-1.34177	-1.12623
	ORAI2	-1.84589	-1.04285	-1.01109	-1.53536	1.14556	-1.20056	1.02982	1.14299	-1.20892	-1.25258	-1.14445	-1.0572
	ORAI3	-1.32359	-1.01307	-1.36052	1.85277	1.7018	1.53294	1.2471	-1.04039	1.37057	1.38903	1.10288	1.08694
	STIM1	1.56284	1.51031	1.31606	1.55889	1.38444	1.63862	-1.87306	-1.22445	-1.08664	-1.27206	-1.0517	-1.87305
	STIM2	1.47947	1.54915	1.15562	1.32796	1.43791	1.04987	-1.77437	1.01921	-1.5137	-1.6723	-1.20383	-1.22735
	TRPA1	-3.67642	-1.48683	-1.71927	-1.78447	-1.58957	-1.25962	-1.10292	-1.13261	-1.61698	1.03418	1.48592	1.3019
	TRPC1	1.66137	1.56331	1.94818	1.73155	1.74795	1.30697	-1.12933	-1.24792	1.16433	-1.35514	-1.13502	-1.52229
	TRPC3	-2.77943	-3.72689	-3.10662	-2.68361	-2.29334	-3.35904	-3.10987	-2.40702	-2.10101	-2.02727	-2.78634	-1.92011
	TRPC4	1.72067	1.54539	1.88533	2.29949	2.47945	1.98547	-1.19995	-1.63016	-1.37325	-0.657152	-0.421679	-0.90569
	TRPC5	1.17881	1.10687	-1.39992	1.48716	1.15454	1.02114	1.24221	-1.34612	1.01491	-1.14314	-1.11787	1.23066
	TRPC6	1.35664	1.05247	1.073	-1.25392	-1.02919	1.00101	-1.6053	-1.25097	-2.17645	-1.14676	-1.24227	-1.47373
	TRPM1	-2.1537	-1.1207	-2.0404	-1.15201	1.24216	-1.12386	1.19046	-1.20091	-1.02371	-1.57934	-1.27683	-1.63747
	TRPM2	-4.02721	-1.54461	-2.3548	1.20744	-1.12997	-1.10182	-1.00978	1.12455	-1.12977	1.22133	1.35661	1.20157
	TRPM3	1.50076	1.08314	1.12493	1.13836	-1.06694	-1.08181	1.57712	1.18945	1.10982	1.17979	1.23413	1.46247
	TRPM4	1.71697	1.36157	1.81868	2.03945	1.92845	1.79967	-1.80497	-1.11129	-2.03521	-1.38838	-2.00665	-1.37624
	TRPM5	-1.27001	1.24414	-1.03256	1.17595	-1.22518	1.00785	-1.02049	1.02968	1.17256	-1.18845	1.16443	1.17629
	TRPM6	1.13716	1.22972	-1.11097	-1.37996	1.11046	1.16488	-1.74996	-1.32021	-1.30518	-1.06414	0.972983	-0.201086
	TRPM7	-1.24507	1.20312	-1.00213	1.05367	1.48576	1.19778	-1.73176	-1.03386	-1.17635	-1.42227	-1.48227	1.01704
	TRPM8	-2.2048	-2.53556	-1.99454	2.25545	2.18899	1.79305	1.02934	1.34188	1.30153	-3.1449	-4.40842	-3.51944
	TRPV1	1.03213	-1.2293	-1.05953	1.29419	1.17954	1.01563	1.0673	1.03018	-1.26434	-1.1932	1.00431	1.04601
	TRPV2	1.13882	1.38447	1.37803	1.67102	1.33729	1.18172	-1.99705	-1.21165	-1.33211	-1.30052	-1.32649	-1.80519
	TRPV3	-1.69396	-1.00627	-1.7642	1.09999	1.29766	1.17245	1.121	-1.25043	-1.48091	1.02533	1.60467	1.0025
	TRPV4	1.66587	1.45359	1.20632	1.37434	1.23137	1.01673	-1.14458	1.0747	1.05162	-1.20038	-1.17372	-1.05526
	TRPV5	1.30516	1.01028	1.20551	-1.15213	1.1024	1.02964	-1.66313	-1.17642	-1.51475	-1.15545	-1.20161	-1.05077
	TRPV6	1.38263	1.47979	1.80286	1.16049	-1.06772	-1.10749	-1.10479	-1.37038	-1.9029	1.75112	1.28311	1.23461
	ITPR1	-1.00807	-1.14392	1.13382	-1.31561	-1.13353	1.11444	-2.15605	-1.70423	-1.34563	1.28181	1.22154	1.07428
	ITPR2	1.02021	-1.07177	-1.21841	-1.04586	1.18529	1.23842	-2.03538	-1.44922	-1.12195	-1.34483	-1.18156	-1.43986
	ITPR3	1.07037	1.27393	-1.06802	-1.07265	1.04874	-1.29871	-1.38662	1.02393	1.19513	1.2234	-1.00711	-1.38141
	VDAC	0.634342	1.34102	1.37083	1.90968	1.10957	1.97246	0.52626	0.49474	0.49995	0.934226	0.681304	0.49596
	MCU	1.56193	1.92297	1.89211	0.770215	1.34723	2.34567	0.593231	1.11638	0.73789	0.569013	0.59451	0.996867
	NCLX1	0.728668	1.23685	0.823591	1.51572	0.933033	1.46426	0.252321	1.06796	0.88082	0.353237	0.779419	0.661074
	IL 8	122.558	145.998	121.092	28.4599	25.8987	23.1578	20.4599	17.6455	21.6172	15.4599	35.7955	22.65

## Sheet: Fig. 1B-E
	Fig.1B										Fig.1D
									Anti-TRPC3 1/200									Anti-TRPC3 1/200
									Alomone									Alomone
																		Anti GAPDH 1/2000
									Anti GAPDH 1/2000									Abcam
									Abcam
	Fig.1C										Fig.1E
									Anti-TRPC3 1/200								Anti-TRPC3 1/200
									Alomone								Alomone
																	Anti GAPDH 1/2000
																	Abcam
									Reblot with
									Anti Calnexin 1/2000
									Millipore
									Anti GAPDH 1/2000
									Abcam

## Sheet: Fig. 1F
			Veh				Doce
	Time (sec)		Mean	SEM	N		Mean	SEM	N
	0.76		0.579222	0.00659934	127		0.609474	0.0204951	79
	3.76		0.573667	0.00606756	127		0.610526	0.0205436	79
	6.76		0.577	0.00654085	127		0.605526	0.0200096	79
	9.76		0.576333	0.00618171	127		0.608421	0.0203788	79
	12.76		0.572	0.00634662	127		0.609474	0.0202367	79
	15.76		0.573444	0.00649048	127		0.607368	0.0202322	79
	18.76		0.576222	0.00605546	127		0.609737	0.020899	79
	21.76		0.576222	0.0060822	127		0.609737	0.0206801	79
	24.76		0.574222	0.00594393	127		0.605526	0.0204977	79
	27.76		0.573333	0.00604602	127		0.607368	0.0202674	79
	30.76		0.571556	0.00620883	127		0.60921	0.0201784	79
	33.76		0.574667	0.00589801	127		0.607632	0.0201221	79
	36.76		0.571333	0.00587043	127		0.615	0.0207668	79
	39.76		0.570333	0.00584325	127		0.610526	0.0206438	79
	42.76		0.574222	0.00606658	127		0.606316	0.0203749	79
	45.76		0.571778	0.00576826	127		0.607105	0.0205539	79
	48.76		0.572667	0.00630835	127		0.601316	0.0199294	79
	51.76		0.571556	0.00584637	127		0.606579	0.0204093	79
	54.76		0.569333	0.00585893	127		0.61	0.0205577	79
	57.76		0.574445	0.00603591	127		0.605263	0.0202148	79
	60.76		0.568222	0.00578124	127		0.610263	0.0204135	79
	63.76		0.617222	0.00757819	127		0.637089	0.00875234	79
	66.76		0.612835	0.00655979	127		1.19202	0.0997458	79
	69.76		0.743543	0.0387327	127		2.42747	0.0946266	79
	72.76		0.94748	0.0561502	127		2.52823	0.0735482	79
	75.76		1.15921	0.0668421	127		2.30937	0.0620771	79
	78.76		1.24047	0.0648085	127		2.01468	0.0558449	79
	81.76		1.2685	0.0601991	127		1.75532	0.0494914	79
	84.76		1.23984	0.0551518	127		1.57987	0.045788	79
	87.76		1.21094	0.0485249	127		1.4619	0.047393	79
	90.76		1.20008	0.0453847	127		1.40987	0.0488104	79
	93.76		1.17622	0.0417748	127		1.37392	0.0519451	79
	96.76		1.14669	0.0391121	127		1.34051	0.0525083	79
	99.76		1.11284	0.0349617	127		1.30228	0.0515312	79
	102.76		1.09315	0.0319954	127		1.25317	0.0506304	79
	105.76		1.09189	0.0317352	127		1.18506	0.047347	79
	108.76		1.08157	0.0302255	127		1.12962	0.0448324	79
	111.76		1.06992	0.0301895	127		1.08658	0.0433425	79
	114.76		1.04165	0.0289509	127		1.03975	0.0412551	79
	117.76		1.01693	0.0265736	127		0.983797	0.0371826	79
	120.76		0.99315	0.0243638	127		0.954557	0.0350952	79
	123.76		0.971339	0.0234152	127		0.912785	0.031864	79
	126.76		0.948268	0.022321	127		0.875823	0.029088	79
	129.76		0.932205	0.0223257	127		0.838228	0.0257291	79
	132.76		0.914646	0.0219189	127		0.807089	0.0234843	79
	135.76		0.906299	0.0214686	127		0.780633	0.0212864	79
	138.76		0.886929	0.0215974	127		0.762025	0.019524	79
	141.76		0.87685	0.0223776	127		0.741772	0.0182625	79
	144.76		0.85937	0.0223922	127		0.731899	0.0172408	79
	147.76		0.847165	0.0225313	127		0.720127	0.0159514	79
	150.76		0.82748	0.020814	127		0.709873	0.0155485	79
	153.76		0.821654	0.0235147	127		0.705823	0.0151264	79
	156.76		0.821732	0.0236974	127		0.705696	0.0163396	79
	159.76		0.806063	0.0230927	127		0.699241	0.0150879	79
	162.76		0.792047	0.0214193	127		0.693671	0.0153866	79
	165.76		0.778268	0.0197637	127		0.681772	0.0133873	79
	168.76		0.769449	0.019163	127		0.688481	0.0137347	79
	171.76		0.757874	0.0181839	127		0.678987	0.0126093	79
	174.76		0.747323	0.017463	127		0.674304	0.0117278	79
	177.76		0.74622	0.0176482	127		0.693924	0.0159279	79
	180.76		0.746299	0.0185652	127		0.713038	0.0243163	79
	183.76		0.736221	0.0173006	127		0.717975	0.0225287	79
	186.76		0.725748	0.0159605	127		0.724051	0.0255796	79
	189.76		0.729528	0.0158679	127		0.716329	0.0204638	79
	192.76		0.722283	0.0164645	127		0.69443	0.0160722	79
	195.76		0.717874	0.0157358	127		0.688861	0.0121763	79
	198.76		0.721024	0.016285	127		0.682532	0.0138622	79
	201.76		0.719291	0.0166993	127		0.678987	0.0142275	79
	204.76		0.725591	0.0192243	127		0.666962	0.0123594	79
	207.76		0.723701	0.0201955	127		0.658861	0.0118522	79
	210.76		0.729134	0.0198897	127		0.656329	0.0108218	79
	213.76		0.722283	0.0185171	127		0.656962	0.010128	79
	216.76		0.725039	0.0180595	127		0.654304	0.00972969	79
	219.76		0.720394	0.0180832	127		0.652658	0.0101765	79
	222.76		0.723465	0.0177596	127		0.653924	0.0105856	79
	225.76		0.727953	0.0194218	127		0.647595	0.00949079	79
	228.76		0.737165	0.0209197	127		0.648608	0.00960893	79
	231.76		0.740394	0.022469	127		0.645949	0.00894558	79
	234.76		0.730315	0.0200231	127		0.65519	0.00971663	79
	237.76		0.71622	0.0180287	127		0.653165	0.0103987	79
	240.76		0.718189	0.0174948	127		0.654937	0.0111333	79
	243.76		0.715984	0.0179813	127		0.648354	0.010974	79
	246.76		0.706063	0.0166611	127		0.652025	0.00996322	79
	249.76		0.715354	0.0171817	127		0.651899	0.0101355	79
	252.76		0.70937	0.0177266	127		0.65962	0.0128753	79
	255.76		0.707244	0.0165181	127		0.668481	0.0184582	79
	258.76		0.705827	0.0169298	127		0.669494	0.0178119	79
	261.76		0.709528	0.0173237	127		0.661899	0.0141652	79
	264.76		0.710787	0.018312	127		0.657342	0.0119472	79
	267.76		0.709764	0.0180379	127		0.654177	0.0106058	79
	270.76		0.712362	0.019178	127		0.656456	0.0100438	79
	273.76		0.707244	0.0180022	127		0.650253	0.0122069	79
	276.76		0.703622	0.0178446	127		0.651519	0.0110472	79
	279.76		0.707953	0.0202087	127		0.647848	0.00958007	79
	282.76		0.7	0.019527	127		0.65	0.00963636	79
	285.76		0.693622	0.0174308	127		0.64519	0.0107218	79
	288.76		0.682598	0.0156628	127		0.64481	0.0102751	79
	291.76		0.67937	0.0145188	127		0.649873	0.0116094	79
	294.76		0.675906	0.0138019	127		0.646709	0.0102844	79
	297.76		0.670866	0.0147482	127		0.649873	0.0115322	79
	300.76		0.667244	0.0139999	127		0.641646	0.0106453	79
	303.76		0.647165	0.0128098	127		0.690633	0.0200311	79
	306.76		0.795039	0.0743804	127		1.03177	0.0789374	79
	309.76		0.952599	0.130571	127		1.5938	0.158804	79
	312.76		1.02638	0.122045	127		2.09177	0.220275	79
	315.76		1.1952	0.127454	127		2.42215	0.243919	79
	318.76		1.46583	0.137612	127		2.59823	0.234305	79
	321.76		1.69843	0.154113	127		2.54671	0.201626	79
	324.76		1.81173	0.152358	127		2.44101	0.17534	79
	327.76		1.88535	0.144982	127		2.25405	0.146929	79
	330.76		1.93315	0.137154	127		2.08304	0.122144	79
	333.76		1.96559	0.126839	127		1.95139	0.104803	79
	336.76		2.05472	0.133517	127		1.85316	0.0947245	79
	339.76		2.05504	0.131877	127		1.76684	0.0890684	79
	342.76		2.01724	0.120613	127		1.65975	0.0792254	79
	345.76		1.96772	0.112497	127		1.57975	0.0719907	79
	348.76		1.95425	0.10949	127		1.52101	0.0667631	79
	351.76		1.88961	0.102178	127		1.5081	0.0640242	79
	354.76		1.80449	0.0911951	127		1.48392	0.0611285	79
	357.76		1.74063	0.0815053	127		1.49937	0.0625674	79
	360.76		1.68189	0.0719175	127		1.47367	0.0611778	79
	363.76		1.60284	0.0620666	127		1.46291	0.0587294	79
	366.76		1.52488	0.0540364	127		1.48747	0.0580172	79
	369.76		1.47134	0.0492637	127		1.51392	0.0620211	79
	372.76		1.47283	0.048961	127		1.49823	0.0580506	79
	375.76		1.43457	0.046038	127		1.45329	0.0520775	79
	378.76		1.41158	0.0453091	127		1.41089	0.0496908	79
	381.76		1.40591	0.0444886	127		1.39177	0.0493409	79
	384.76		1.38346	0.0430465	127		1.37468	0.0502557	79
	387.76		1.35835	0.0413179	127		1.35278	0.0488352	79
	390.76		1.34969	0.0416091	127		1.32051	0.0471746	79
	393.76		1.31252	0.0374443	127		1.29595	0.0474779	79
	396.76		1.2848	0.0361714	127		1.27798	0.0491018	79
	399.76		1.26937	0.0347739	127		1.26987	0.0492414	79
	402.76		1.24779	0.0346565	127		1.24785	0.0477003	79
	405.76		1.24835	0.0349883	127		1.23924	0.0479799	79
	408.76		1.23032	0.0353644	127		1.24392	0.0485751	79
	411.76		1.23622	0.0364816	127		1.22696	0.0499683	79
	414.76		1.19905	0.0346207	127		1.24544	0.0497438	79
	417.76		1.19472	0.0350823	127		1.2576	0.0505626	79
	420.76		1.18866	0.0345997	127		1.26861	0.0516114	79
	423.76		1.1789	0.0340178	127		1.28494	0.050907	79
	426.76		1.16339	0.0325835	127		1.29051	0.0501798	79
	429.76		1.17835	0.0340221	127		1.30557	0.0498064	79
	432.76		1.18488	0.0346466	127		1.30202	0.0486622	79
	435.76		1.18213	0.0337776	127		1.30696	0.0479946	79
	438.76		1.19787	0.0350894	127		1.31152	0.0475106	79
	441.76		1.23339	0.038911	127		1.32089	0.0466461	79
	444.76		1.24614	0.038471	127		1.3257	0.0465651	79
	447.76		1.24819	0.037626	127		1.32975	0.0458979	79
	450.76		1.25693	0.038233	127		1.30785	0.0431616	79
	453.76		1.25402	0.0374909	127		1.32354	0.0426211	79
	456.76		1.27709	0.0387681	127		1.30696	0.0404263	79
	459.76		1.27764	0.0380854	127		1.31747	0.0437367	79
	462.76		1.29063	0.0386251	127		1.32582	0.040663	79
	465.76		1.29047	0.0368416	127		1.38582	0.0428752	79
	468.76		1.32268	0.0387581	127		1.38405	0.0411418	79
	471.76		1.33724	0.0380505	127		1.40722	0.0429537	79
	474.76		1.36677	0.0404675	127		1.40127	0.041397	79
	477.76		1.38961	0.0399396	127		1.38949	0.0423387	79
	480.76		1.39512	0.0389769	127		1.38456	0.0503586	79
	483.76		1.44189	0.0395699	127		1.46228	0.100364	79
	486.76		1.39197	0.0368138	127		1.42506	0.0896976	79
	489.76		1.38095	0.0355812	127		1.39468	0.0635496	79
	492.76		1.3948	0.0360456	127		1.3719	0.050445	79
	495.76		1.41417	0.0377144	127		1.35089	0.0450666	79
	498.76		1.41016	0.0388022	127		1.37468	0.0485645	79
	501.76		1.38047	0.0356753	127		1.3819	0.0518192	79
	504.76		1.39504	0.0359729	127		1.35709	0.0447704	79
	507.76		1.4163	0.0406608	127		1.32101	0.0420794	79
	510.76		1.40654	0.0406637	127		1.31316	0.041417	79
	513.76		1.40095	0.0382443	127		1.33203	0.0484121	79
	516.76		1.39772	0.0360231	127		1.29886	0.0508615	79
	519.76		1.40134	0.0335237	127		1.30342	0.0534393	79
	522.76		1.38685	0.0325269	127		1.29722	0.0570999	79
	525.76		1.37386	0.0326063	127		1.26443	0.0560051	79
	528.76		1.36732	0.0340016	127		1.26253	0.0497721	79
	531.76		1.35315	0.032419	127		1.24734	0.0461229	79
	534.76		1.35913	0.0342143	127		1.24228	0.0518518	79
	537.76		1.34181	0.0340009	127		1.23937	0.0581296	79
	540.76		1.35071	0.0348922	127		1.25747	0.0662388	79
	543.76		1.33488	0.0326074	127		1.24582	0.0578094	79
	546.76		1.33173	0.0339108	127		1.21836	0.0475001	79
	549.76		1.32055	0.0328705	127		1.22279	0.0452114	79
	552.76		1.31221	0.0319595	127		1.20317	0.0433701	79
	555.76		1.32496	0.0323289	127		1.17911	0.0405501	79
	558.76		1.31591	0.0328526	127		1.19304	0.0407812	79
	561.76		1.32417	0.0333935	127		1.19228	0.0401704	79
	564.76		1.33354	0.0334549	127		1.20709	0.0418651	79
	567.76		1.32205	0.0332672	127		1.22392	0.0428528	79
	570.76		1.30622	0.032787	127		1.2376	0.0400998	79
	573.76		1.29693	0.0323775	127		1.25266	0.0389432	79
	576.76		1.29347	0.0324353	127		1.31924	0.0429747	79
	579.76		1.29866	0.0339083	127		1.32835	0.0413672	79
	582.76		1.31244	0.0356351	127		1.35582	0.0522172	79
	585.76		1.32528	0.0393617	127		1.33823	0.0485645	79
	588.76		1.32858	0.0439995	127		1.35747	0.0598626	79
	591.76		1.32551	0.0509639	127		1.38987	0.0806509	79
	594.76		1.32236	0.0476101	127		1.43468	0.101586	79
	597.76		1.30283	0.0434688	127		1.43658	0.0898018	79
	600.76		1.30024	0.0427512	127		1.3819	0.067084	79

## Sheet: Fig. 1G
	Basal Ca2+				Ca2+ release				SOCE
Region #	Veh	Doce		Region #	Veh	Doce		Region #	Veh	Doce
1	0.644	0.536		1	0.986	0.65		1	1.55	2.12
2	0.509	0.509		2	1.656	1.92		2	1.94	0.95
3	0.593	0.691		3	1.926	2.85		3	1.97	1.99
4	0.598	0.574		4	1.696	2.83		4	1.82	1.99
5	0.685	0.591		5	1.556	2.71		5	0.89	1.79
6	0.663	0.589		6	1.776	2.94		6	1.91	2.46
7	0.548	0.6		7	2.276	2.24		7	2.72	2.03
8	0.611	0.498		8	1.526	1.59		8	1.5	2.41
9	0.526	0.647		9	2.156	2.93		9	1.58	5.92
10	0.576	0.64		10	2.136	2.8		10	2.77	2.48
11	0.531	0.563		11	2.206	2.94		11	3.06	3.12
12	0.519	0.576		12	2.186	3.36		12	2.23	2.46
13	0.578	0.587		13	1.286	3.18		13	0.73	2.43
14	0.653	0.567		14	2.276	2.83		14	3.01	2.02
15	0.603	0.581		15	1.136	3.8		15	1.92	2.63
16	0.577	0.63		16	1.386	3.15		16	3.51	2.05
17	0.598	0.618		17	1.696	3.56		17	3.38	6.15
18	0.578	0.565		18	1.546	2.62		18	1.93	4.53
19	0.534	0.659		19	1.696	2.41		19	3.15	3.24
20	0.6	0.592		20	1.716	2.04		20	2.66	4.72
21	0.548	0.665		21	2.196	2.51		21	2.16	2.34
22	0.483	0.58		22	1.756	3.32		22	1.87	3.37
23	0.542	0.567		23	1.406	3.11		23	2.17	2.99
24	0.574	0.65		24	0.006	0.68		24	1.76	3.22
25	0.455	0.62		25	0.916	4.22		25	2.53	3.6
26	0.634	0.487		26	1.236	1.5		26	2.09	2.54
27	0.488	0.715		27	1.126	3.28		27	2.75	4.76
28	0.658	0.645		28	1.766	3.12		28	1.77	2.38
29	0.528	0.452		29	2.456	2.9		29	1.78	2.46
30	0.506	0.638		30	1.066	0.65		30	2.41	4.73
31	0.594	0.629		31	1.866	3.02		31	1.25	5.06
32	0.535	0.599		32	1.966	2.79		32	2.56	6.09
33	0.606	0.578		33	1.736	2.4		33	2.84	1.74
34	0.505	0.613		34	1.826	2.03		34	2.63	1.97
35	0.621	0.61		35	2.046	1.71		35	2.8	1.67
36	0.564	0.629		36	1.436	2.5		36	1.6	6.19
37	0.629	0.73		37	2.106	2.16		37	2.03	2.85
38	0.576	0.491		38	1.026	1.89		38	2.23	1.35
39	0.581	0.68		39	1.166	3.21		39	1.64	2.07
40	0.622	0.602		40	3.046	3.72		40	2.78	0.68
41	0.618	0.672		41	1.166	3.38		41	2.3	2.09
42	0.608	0.656		42	0.916	2.76		42	2.31	0.7
43	0.678	0.511		43	0.946	3.51		43	2.16	1.47
44	0.499	0.625		44	0.676	3.05		44	1.59	3.83
45	0.545	0.609		45	0.866	3.02		45	0.74	1.61
46	0.534	0.68		46	0.706	3.57		46	1.67	5.51
47	0.524	0.561		47	1.226	2.93		47	1.72	1.61
48	0.576	0.69		48	0.486	3.53		48	4.11	1.81
49	0.583	0.606		49	2.316	2.21		49	0.69	1.62
50	0.62	0.578		50	1.396	2.72		50	1.46	5.55
51	0.67	0.575		51	1.266	2.35		51	1.52	1.41
52	0.685	0.401		52	0.806	3.45		52	1.37	1.23
53	0.492	0.65		53	0.736	0.67		53	1.15	0.68
54	0.616	0.677		54	0.906	0.68		54	2.27	1.58
55	0.472	0.62		55	1.816	2.53		55	1.59	0.67
56	0.587	0.669		56	1.286	3.77		56	2.86	1.92
57	0.536	0.629		57	0.936	2.09		57	1.4	6.08
58	0.594	0.429		58	1.336	3.99		58	1.81	2.36
59	0.614	0.643		59	0.736	0.67		59	1.71	1.98
60	0.637	0.856		60	0.756	2.7		60	2.13	3.14
61	0.461	0.625		61	1.626	2.48		61	3.08	5.51
62	0.625	0.596		62	0.886	2.26		62	0.69	1.23
63	0.582	0.707		63	1.246	3.17		63	2.31	0.66
64	0.548	0.702		64	1.826	3.06		64	2.28	0.87
65	0.714	0.52		65	1.386	3.2		65	2.04	0.67
66	0.459	0.491		66	1.296	2.39		66	1.93	4.9
67	0.597	0.618		67	1.456	2.49		67	1.59	1.97
68	0.592	0.583		68	0.746	2.31		68	1.4	1.82
69	0.555	0.665		69	0.616	2.15		69	2.02	1.95
70	0.588	0.369		70	1.426	2.41		70	1.29	1.95
71	0.528	0.761		71	1.466	2.8		71	0.83	1.96
72	0.561	0.693		72	2.066	2.84		72	1.88	1.91
73	0.457	0.699		73	1.166	2.87		73	1.7	1.75
74	0.488	0.881		74	1.116	2.7		74	2.48	1.51
75	0.499	0.421		75	0.926	2.3		75	2.58	0.85
76	0.614	0.709		76	1.186	1.92		76	0.68	5.1
77	0.563	0.691		77	0.896	3.04		77	2.21	2.03
78	0.645	0.579		78	0.046	2.32		78	1.47
79	0.522	0.73		79	0.016	3.55		79	0.97
80	0.591			80	0.906			80	2.75
81	0.511			81	0.716			81	0.7
82	0.607			82	1.006			82	2.26
83	0.721			83	0.146			83	1.31
84	0.484			84	0.106			84	2.75
85	0.574			85	1.046			85	4.28
86	0.6			86	1.566			86	1.93
87	0.541			87	0.956			87	1.97
88	0.528			88				88	1.15
89	0.599			89				89	1.11
90	0.666			90				90	1.82
91	0.671			91				91	1.53
92	0.584			92				92	2.49
93	0.546			93				93	4.64
94	0.582			94				94	1.02
95	0.595			95				95	2.75
96	0.632			96				96	4.83
97	0.62			97				97	3.86
98	0.489			98				98	4.15
99	0.564			99				99	1.88
100	0.632			100				100	4.5
101	0.559			101				101	2.11
102	0.53			102				102	2
103	0.578			103				103	1.88
104	0.521			104				104	3.2
105	0.468			105				105	1.75
106	0.519			106				106	1.11
107	0.536			107				107	1.29
108	0.588			108				108	2.53
109	0.632			109				109	1.7
110	0.476			110				110	4.8
111	0.606			111				111	1
112	0.55			112				112	2.62
113	0.599			113				113	3.46
114	0.42			114				114	1.25
115	0.5			115				115	2.22
116	0.66			116				116	1.16
117	0.66			117				117	4.32
118	0.56			118				118	4.98
119	0.559			119				119	1.56
120	0.518			120				120	1.62
121	0.574			121				121
122	0.546			122				122
123	0.551			123				123
124	0.68			124				124
125	0.515			125				125
126	0.668			126				126
127	0.628			127				127

## Sheet: Fig. 1H
			- 4OHT				+ 4OHT
	Time (sec)		MEAN	SEM	N		MEAN	SEM	N
	1.19		0.568261	0.00694932	66		0.615246	0.0938724	61
	4.23		0.565942	0.00665596	66		0.614098	0.0932448	61
	7.23		0.564493	0.00718035	66		0.616885	0.0937113	61
	10.23		0.569275	0.0074478	66		0.622131	0.0947121	61
	13.23		0.574348	0.00896255	66		0.609344	0.0906066	61
	16.23		0.567536	0.00805831	66		0.616393	0.0923586	61
	19.23		0.55971	0.00695244	66		0.61918	0.0911829	61
	22.23		0.568986	0.00777767	66		0.619836	0.0941009	61
	25.23		0.57029	0.00857983	66		0.612295	0.0890953	61
	28.23		0.565942	0.00829013	66		0.612787	0.0917629	61
	31.23		0.57913	0.00970085	66		0.617049	0.0966841	61
	34.23		0.573913	0.00785422	66		0.615574	0.0925297	61
	37.23		0.560435	0.00692006	66		0.610492	0.0929234	61
	40.23		0.558406	0.00784174	66		0.612951	0.0923101	61
	43.23		0.561739	0.00824538	66		0.614098	0.0883625	61
	46.23		0.564783	0.00794431	66		0.606066	0.0873361	61
	49.23		0.564928	0.00771847	66		0.614098	0.0879655	61
	52.23		0.563623	0.0074095	66		0.608033	0.0858646	61
	55.23		0.562609	0.00841347	66		0.608525	0.0899229	61
	58.23		0.57	0.0102005	66		0.613934	0.0935642	61
	61.23		0.560435	0.00790889	66		0.611148	0.0858312	61
	64.23		0.591449	0.0120302	66		0.614426	0.0924937	61
	67.23		0.661449	0.0289672	66		0.923279	0.651807	61
	70.23		1.09145	0.0744177	66		1.57344	0.640851	61
	73.23		1.24942	0.076759	66		1.76328	0.496943	61
	76.23		1.22203	0.0637027	66		1.74164	0.496576	61
	79.23		1.23232	0.0550049	66		1.62377	0.459032	61
	82.23		1.22739	0.0468576	66		1.50738	0.41815	61
	85.23		1.23609	0.0413385	66		1.41902	0.394169	61
	88.23		1.25058	0.03904	66		1.30311	0.34501	61
	91.23		1.21348	0.0376419	66		1.22721	0.332722	61
	94.23		1.17928	0.0389637	66		1.14934	0.321506	61
	97.23		1.10014	0.0373279	66		1.09852	0.339685	61
	100.23		1.08188	0.0392558	66		1.03754	0.354874	61
	103.23		1.08087	0.046637	66		1.02393	0.392846	61
	106.23		1.06652	0.0510933	66		1.0177	0.468876	61
	109.23		1.04797	0.0521292	66		0.998525	0.458166	61
	112.23		1.02058	0.0474893	66		0.92918	0.388013	61
	115.23		0.955362	0.0411491	66		0.895082	0.361001	61
	118.23		0.974058	0.0471802	66		0.866066	0.345255	61
	121.23		0.88058	0.0332708	66		0.829508	0.327844	61
	124.23		0.860435	0.0326229	66		0.814098	0.341108	61
	127.23		0.836522	0.0308613	66		0.799508	0.347829	61
	130.23		0.807536	0.0302528	66		0.796066	0.357133	61
	133.23		0.782464	0.0266185	66		0.782131	0.32802	61
	136.23		0.776522	0.0277724	66		0.742623	0.290051	61
	139.23		0.748551	0.0249495	66		0.727869	0.274967	61
	142.23		0.720435	0.0237289	66		0.708525	0.255596	61
	145.23		0.709855	0.0227823	66		0.700492	0.245882	61
	148.23		0.697826	0.0224737	66		0.677049	0.223535	61
	151.23		0.677826	0.0204748	66		0.676721	0.217675	61
	154.23		0.667101	0.0194085	66		0.670164	0.208347	61
	157.23		0.652319	0.0178025	66		0.656557	0.198191	61
	160.23		0.644638	0.0166102	66		0.65541	0.188799	61
	163.23		0.645797	0.0171541	66		0.647869	0.178093	61
	166.23		0.64029	0.0164767	66		0.64459	0.18068	61
	169.23		0.633043	0.0171962	66		0.639508	0.164787	61
	172.23		0.618261	0.0147586	66		0.638852	0.161515	61
	175.23		0.604783	0.0131059	66		0.634918	0.155645	61
	178.23		0.594348	0.0123695	66		0.617213	0.139727	61
	181.23		0.591304	0.0114969	66		0.630164	0.147654	61
	184.23		0.594058	0.0119199	66		0.644098	0.183161	61
	187.23		0.584928	0.0117076	66		0.647213	0.192641	61
	190.23		0.581739	0.0114002	66		0.639508	0.192652	61
	193.23		0.58087	0.0107016	66		0.636885	0.189178	61
	196.23		0.573043	0.0103689	66		0.635246	0.176688	61
	199.23		0.567536	0.0110189	66		0.623443	0.150675	61
	202.23		0.561739	0.00990138	66		0.625902	0.134689	61
	205.23		0.55913	0.00954805	66		0.608361	0.11456	61
	208.23		0.566377	0.0111047	66		0.59918	0.100205	61
	211.23		0.556087	0.00930953	66		0.602131	0.0982024	61
	214.23		0.563913	0.0106426	66		0.593934	0.0950312	61
	217.23		0.55942	0.0103186	66		0.601475	0.0919209	61
	220.23		0.551304	0.00981915	66		0.593934	0.0948557	61
	223.23		0.552029	0.00994567	66		0.59918	0.089783	61
	226.23		0.548261	0.0100233	66		0.59082	0.0831123	61
	229.23		0.552319	0.0107956	66		0.602295	0.096616	61
	232.23		0.544493	0.00927816	66		0.603443	0.100513	61
	235.23		0.554638	0.0105992	66		0.61	0.112071	61
	238.23		0.538841	0.00914163	66		0.602459	0.112734	61
	241.23		0.53942	0.00861432	66		0.604098	0.110157	61
	244.23		0.54058	0.0105555	66		0.610492	0.123914	61
	247.23		0.542029	0.0100798	66		0.609672	0.126227	61
	250.23		0.528696	0.00746379	66		0.598033	0.104496	61
	253.23		0.531014	0.00764221	66		0.610328	0.112531	61
	256.23		0.532609	0.00900803	66		0.600656	0.094514	61
	259.23		0.528116	0.00802881	66		0.599508	0.0920765	61
	262.23		0.525652	0.0079841	66		0.606885	0.109507	61
	265.23		0.526667	0.00821095	66		0.594426	0.0983281	61
	268.23		0.528551	0.00892394	66		0.605082	0.157381	61
	271.23		0.52942	0.00884383	66		0.611475	0.137172	61
	274.23		0.534928	0.00989636	66		0.588689	0.107478	61
	277.23		0.548986	0.0125094	66		0.597213	0.134995	61
	280.23		0.548551	0.010532	66		0.592623	0.102403	61
	283.23		0.545797	0.0121976	66		0.602787	0.115241	61
	286.23		0.544058	0.0117525	66		0.591311	0.111003	61
	289.23		0.524928	0.00793898	66		0.59082	0.101477	61
	292.23		0.523043	0.00807653	66		0.584098	0.109672	61
	295.23		0.53087	0.00934728	66		0.582131	0.108507	61
	298.23		0.525507	0.00916258	66		0.591803	0.100607	61
	301.23		0.522899	0.00936405	66		0.594754	0.115204	61
	304.23		0.522609	0.00772683	66		0.593934	0.122056	61
	307.23		0.528551	0.00859795	66		0.59541	0.134914	61
	310.23		0.525652	0.0111765	66		0.581803	0.0838353	61
	313.23		0.517971	0.00816648	66		0.595738	0.140005	61
	316.23		0.521594	0.0082264	66		0.592131	0.121479	61
	319.23		0.517246	0.00778517	66		0.600656	0.156129	61
	322.23		0.526087	0.00875015	66		0.589344	0.111219	61
	325.23		0.515072	0.00757352	66		0.585738	0.0889093	61
	328.23		0.517246	0.00763032	66		0.579344	0.0898307	61
	331.23		0.516522	0.00910493	66		0.58918	0.120945	61
	334.23		0.533333	0.00927157	66		0.590328	0.122569	61
	337.23		0.602174	0.0149607	66		0.623115	0.123079	61
	340.23		0.744203	0.0274688	66		0.628852	0.14819	61
	343.23		0.918696	0.0451203	66		0.65623	0.191121	61
	346.23		1.20087	0.0868956	66		0.70541	0.280194	61
	349.23		1.38217	0.0897882	66		0.712787	0.211701	61
	352.23		1.59884	0.108798	66		0.798852	0.343856	61
	355.23		1.79942	0.110078	66		0.824262	0.39888	61
	358.23		2.02826	0.130375	66		0.795246	0.42047	61
	361.23		2.20029	0.16256	66		0.846393	0.467401	61
	364.23		2.23812	0.162774	66		0.854426	0.487666	61
	367.23		2.40058	0.190201	66		0.867541	0.534049	61
	370.23		2.37435	0.200857	66		0.896721	0.631537	61
	373.23		2.08217	0.151625	66		0.893443	0.634363	61
	376.23		2.12275	0.161025	66		0.884426	0.666292	61
	379.23		2.20696	0.149791	66		0.898361	0.692231	61
	382.23		2.18159	0.137413	66		0.888525	0.665357	61
	385.23		2.11551	0.138335	66		0.910328	0.749466	61
	388.23		1.98449	0.121856	66		0.887705	0.680234	61
	391.23		1.82957	0.112705	66		0.875902	0.673291	61
	394.23		2.0958	0.196418	66		0.883934	0.655902	61
	397.23		2.50768	0.280749	66		0.901148	0.713445	61
	400.23		1.71333	0.0787332	66		0.867705	0.615915	61
	403.23		1.56652	0.0683136	66		0.874918	0.549693	61
	406.23		1.48855	0.0613246	66		0.848197	0.493766	61
	409.23		1.48203	0.0588449	66		0.832951	0.452513	61
	412.23		1.49159	0.0632744	66		0.817705	0.453209	61
	415.23		1.46841	0.0647178	66		0.807377	0.449648	61
	418.23		1.65029	0.0865836	66		0.791967	0.430379	61
	421.23		1.20739	0.0384036	66		0.821967	0.544481	61
	424.23		1.2758	0.048437	66		0.824262	0.582871	61
	427.23		1.26217	0.0479498	66		0.823115	0.59023	61
	430.23		1.22855	0.0471024	66		0.83459	0.58441	61
	433.23		1.25609	0.0490525	66		0.810492	0.500251	61
	436.23		1.23043	0.0452126	66		0.811803	0.430351	61
	439.23		1.19696	0.0437521	66		0.81	0.395268	61
	442.23		1.17913	0.0413373	66		0.808525	0.387792	61
	445.23		1.18768	0.0420835	66		0.81623	0.532037	61
	448.23		1.18841	0.0436801	66		0.830984	0.554297	61
	451.23		1.15406	0.041151	66		0.849672	0.564003	61
	454.23		1.17536	0.0447793	66		0.842787	0.521875	61
	457.23		1.14014	0.0412272	66		0.823115	0.471994	61
	460.23		1.14739	0.0432762	66		0.812459	0.445345	61
	463.23		1.12826	0.0413162	66		0.816885	0.439729	61
	466.23		1.06	0.0407281	66		0.795902	0.414903	61
	469.23		1.05391	0.0409958	66		0.797869	0.419981	61
	472.23		1.07928	0.0381009	66		0.814426	0.421618	61
	475.23		1.12101	0.0398736	66		0.797541	0.391428	61
	478.23		1.09449	0.0379682	66		0.798525	0.384967	61
	481.23		1.08623	0.0374963	66		0.793934	0.371453	61
	484.23		1.08725	0.0387864	66		0.786721	0.363926	61
	487.23		1.06855	0.0382265	66		0.797213	0.376613	61
	490.23		1.08493	0.0400642	66		0.777541	0.349617	61
	493.23		1.04072	0.042563	66		0.798197	0.369561	61
	496.23		1.04522	0.0401599	66		0.78459	0.350255	61
	499.23		1.07855	0.0376761	66		0.804918	0.376207	61
	502.23		1.06101	0.0366239	66		0.793443	0.355222	61
	505.23		1.05304	0.0373015	66		0.789508	0.34734	61
	508.23		1.08652	0.0434645	66		0.786885	0.335105	61
	511.23		0.972319	0.035001	66		0.777377	0.327047	61
	514.23		0.967246	0.0350361	66		0.778197	0.326438	61
	517.23		0.980725	0.0373911	66		0.784918	0.335165	61
	520.23		1.01797	0.0356887	66		0.788689	0.344869	61
	523.23		1.03435	0.0383452	66		0.781148	0.323755	61
	526.23		1.04319	0.0379086	66		0.787377	0.326904	61
	529.23		1.0442	0.0383996	66		0.784098	0.328559	61
	532.23		1.05261	0.0382562	66		0.796557	0.32779	61
	535.23		1.03681	0.036332	66		0.782295	0.328113	61
	538.23		1.03942	0.0369471	66		0.788689	0.333129	61
	541.23		1.04623	0.0379938	66		0.780984	0.322023	61
	544.23		1.05188	0.0369242	66		0.773115	0.318044	61
	547.23		1.04667	0.0358704	66		0.768689	0.308402	61
	550.23		1.04435	0.0377356	66		0.76377	0.298598	61
	553.23		1.04667	0.036951	66		0.774754	0.306222	61
	556.23		1.06464	0.036258	66		0.784426	0.32823	61
	559.23		1.05159	0.0365269	66		0.775738	0.306368	61
	562.23		1.08159	0.0359209	66		0.781475	0.313852	61
	565.23		1.08362	0.0368414	66		0.77377	0.308935	61
	568.23		1.08522	0.0371746	66		0.779344	0.308452	61
	571.23		1.05377	0.0351492	66		0.768197	0.305175	61
	574.23		1.03739	0.0354707	66		0.772787	0.300777	61
	577.23		1.04551	0.0338724	66		0.770656	0.302158	61
	580.23		1.05072	0.0332011	66		0.78	0.307023	61
	583.23		1.06029	0.0324366	66		0.766393	0.291256	61
	586.23		1.04406	0.0311018	66		0.774426	0.299408	61
	589.23		1.08217	0.0337724	66		0.788852	0.302672	61
	592.23		1.09507	0.0356469	66		0.779016	0.303181	61
	595.23		1.06217	0.0326767	66		0.79	0.293172	61
	598.23		1.0042	0.0298443	66		0.801803	0.31327	61
	601.23		1.03145	0.0310352	66		0.809672	0.319531	61

## Sheet: Fig. 1I
		Basal Ca2+				Ca2+ release				SOCE
	Region #	-4OHT	+4OHT		Region #	-4OHT	+4OHT		Region #	-4OHT	+4OHT
	1	0.5519	0.653		1	1.35	1.82		1	2.61	0.98
	2	0.5681	0.5485		2	1.51	1.71		2	2.08	0.63
	3	0.551	0.5875		3	1.43	1.3		3	2.3	0.81
	4	0.5352	0.6635		4	1.81	1.41		4	1.63	0.87
	5	0.5714	0.6215		5	1.63	2.19		5	1.92	0.63
	6	0.5638	0.6195		6	0.79	1.81		6	2.31	0.74
	7	0.5252	0.5805		7	0.93	1.16		7	2.09	0.76
	8	0.5267	0.65		8	0.87	1.24		8	2.28	0.94
	9	0.5329	0.5515		9	1.27	1.57		9	1.86	0.91
	10	0.5381	0.67		10	2.37	1.3		10	1.38	0.66
	11	0.5086	0.893		11	2.28	1.6		11	1.45	0.83
	12	0.519	0.759		12	1.1	1.62		12	1.63	0.55
	13	0.52	0.766		13	1.55	2.64		13	1.74	0.85
	14	0.5371	0.7255		14	1.89	2.31		14	5.21	0.78
	15	0.5014	0.9055		15	1.4	2.47		15	1.96	1
	16	0.6438	0.6575		16	0.89	2.49		16	3.39	0.93
	17	0.7348	0.624		17	1.18	2.36		17	3.97	1.6
	18	0.6376	0.676		18	0.84	1.47		18	3.85	3.08
	19	0.7905	0.6345		19	0.33	1.42		19	4.32	0.68
	20	0.611	0.487		20	0.65	0.5		20	4.44	1.91
	21	0.5948	0.673		21	1.82	2.77		21	3.78	2.56
	22	0.5533	0.8025		22	1.94	2.43		22	4.33	1.74
	23	0.5248	0.663		23	1.69	2.56		23	2.17	1.84
	24	0.601	0.6765		24	0.87	2.31		24	2.5	2.86
	25	0.6105	0.6365		25	0.81	2.68		25	2.72	1.48
	26	0.5305	0.6985		26	0.78	2.08		26	2.36	2.77
	27	0.5776	0.664		27	0.77	1.53		27	5.4	0.7
	28	0.5005	0.606		28	0.59	1.52		28	2.83	0.57
	29	0.5324	0.6405		29	1.02	1.39		29	5.43	0.61
	30	0.5019	0.5355		30	0.22	2.05		30	1.89	1.33
	31	0.5767	0.719		31	1.01	1.69		31	1.67	1.12
	32	0.5281	0.6065		32	0.1	2.53		32	2.83	1.22
	33	0.57	0.733		33	0.87	2.94		33	2.06	1.46
	34	0.8071	0.71		34	1.22	1.8		34	4.67	0.88
	35	0.5452	0.54		35	1.24	2.17		35	3.02	0.54
	36	0.5667	0.5735		36	0.75	2.94		36	5.74	0.6
	37	0.5929	0.555		37	0.8	1.35		37	2.17	0.64
	38	0.5967	0.589		38	0.91	1.43		38	1.58	0.59
	39	0.6567	0.5165		39	1.04	2.37		39	1.6	0.94
	40	0.5438	0.5555		40	1.49	1.52		40	4.86	0.56
	41	0.5624	0.754		41	1.31	0.94		41	4.72	0.69
	42	0.5838	0.556		42	0.81	1.77		42	5.74	0.58
	43	0.5638	0.513		43	1.7	1.41		43	1.61	0.66
	44	0.5805	0.553		44	1.09	2.09		44	1.77	1.2
	45	0.5371	0.642		45	1.16	2.13		45	2.22	0.8
	46	0.5186	0.5335		46	0.98	1.54		46	1.9	0.52
	47	0.5857	0.554		47	1.25	2.12		47	2.55	0.79
	48	0.5871	0.572		48	1.25	1.67		48	4.86	0.68
	49	0.6576	0.641		49	0.95	2.58		49	2.3	1.25
	50	0.6529	0.5885		50	0.85	2.21		50	2	1.56
	51	0.5205	0.536		51	1.31	2.09		51	3.6	0.75
	52	0.5695	0.5165		52	1.27	2.2		52	4	0.54
	53	0.5586	0.4635		53	1.11	1.88		53	4.83	1.09
	54	0.4843	0.5085		54	1.25	1.94		54	4.04	0.93
	55	0.4805	0.5655		55	1.38	1.78		55	4.09	0.72
	56	0.4814	0.528		56	1.31	1.58		56	1.6	0.68
	57	0.4952	0.6275		57	0.89	1.52		57	2.38	0.72
	58	0.4938	0.5545		58	1.31	1.04		58	1.68	0.56
	59	0.6257	0.64		59	1.04	4.14		59	2.86	2.37
	60	0.6081	0.4975		60	1.71	1.88		60	2.86	0.74
	61	0.5557	0.577		61	1.61	1.4		61	5.39	0.62
	62	0.5633			62	1.08			62	2.16
	63	0.5652			63	0.69			63	1.69
	64	0.5262			64	0.86			64	1.95
	65	0.5671			65	1.17			65	1.54
	66	0.541			66	1.12			66	1.94

## Sheet: Fig. 2A
MRC5 population doublings
		shCTL				siCTL				shTRPC3			siTRPC3
	Days	MEAN	SD	N		MEAN	SD	N		MEAN	SD	N		SD	N
	0	32.7	0.05	3		32.7	0.04	3		32.7	0.05	3		0.05	3
	3	33.6533	0.075	3		33.7145	0.0654	3		33.4368	0.075	3		0.075	3
	7	34.6778	0.084	3		35.1326	0.0953314	3		33.9381	0.084	3		0.084	3
	10	35.34	0.077	3		35.5822	0.0633547	3		33.9861	0.077	3		0.077	3

## Sheet: Fig. 2B
	% of EdU positive cells
	Replicate #	siCTL	siTRPC3
	1	45.9	12.2257
	2	44.3895	12.045
	3	38.7	14.728

## Sheet: Fig. 2C
	% of SA-ßgal positive cells
	Replicate #	siCTL	siTRPC3
	1	2.43	45.99
	2	3.19	56.2
	3	3.52	51.25

## Sheet: Fig. 2D
						p53
						Santa Cruz 1/500
															B-actin
															1/2000
															Sigma
																							p16INK4a - R&D Systems
																							1 µg/ml

[truncated: 66 more sheets: Fig. 2E, Fig. 2F, Fig. 2G, Fig. 3A, Fig. 3B, Fig. 3C, Fig. 3D, Fig. 3E, Fig. 4A, Fig. 4B, Fig. 4C, Fig. 4D, Fig. 4E, Fig. 4F, Fig. 4G, Fig. 4H, Fig. 5A, Fig. 5B, Fig. 6C, Fig. 6F …]
